# Supplementary material for: Determinants of plasma calretinin in patients with malignant pleural mesothelioma
Source: BMC Res Notes. 2020 Jul 29;13:359. doi: 10.1186/s13104-020-05187-y (PMC7391805; doi:10.1186/s13104-020-05187-y)
Supplement: Supplementary file 1 — Additional file 1: Table of key variables and measured values. [file 13104_2020_5187_MOESM1_ESM.xlsx]

## Sheet: Data 
ID	Sex	Blood_age	Typ	Chemo	Chemo<blood	Radiatio	Radio<blood	OP	OP<blood	T	N	M	JK_stage	Cal [ng/ml]	H-Score
1	1	72	5	1	0	0	0	1	0				2	0.896	no tissue
2	1	67	5	1	0	0	0	1	1					0.208	3
3	1	70	1	1	0	0	0	1	1	4	x	0		2.344	3
4	1	68	1	1	0	1	0	1	1	2				1.02	3
5	2	76	1	0	1	0	0	1	0	1a	x	0	1	1.562	3
6	1	34	1	1	0	0	0	1	1					0.349	2
7	1	70	5	1	0	0	0	1	1	1	2	0		2.43	1
8	1	59	1	1	1	0	0	1	1	3	2	0		0.449	3
9	1	51	1	1	0	0	0	0	0	2a	3	0	2	1.719	3
10	1	56	1	1	0	1	0	1	1	3	0	0		0.312	3
11	2	56	1	1	0	1	0	1	0				1	2.513	3
12	1	73	5	1	0	0	0	1	1	4	2	0		0.528	no tissue
13	1	74	1	0	1	0	0	1	1					0.188	2
14	2	69	1	1	0	0	0	1	0				1	1.307	3
15	1	53	1	0	1	0	0	1	1					1.475	2
16	2	48	1	0	1	0	0	1	1					2.065	3
17	1	40	4	1	0	1	1	1	1	3	0	0		0.683	0.2
18	1	84	1	1	0	1	0	0	0				2	8.323	3
19	1	76	4	1	0	0	0	1	1	2	2	1		0.4	0.1
20	1	71	1	1	0	0	0	0	0	2	2	1	1	0.537	3
21	1	72	1	0	1	0	0	1	1					5.483	2
22	1	77	4	0	1	0	0	0	0	4			1	0.236	0.1
23	1	85	1	1	0	0	0	1	1	2	3	0		1.11	3
24	1	78	1	0	1	0	0	1	1					0.686	3
25	1	68	1	1	0	0	0	1	1	1a	0	0		1.387	3
26	1	53	1	0	1	0	0	1	1					4.936	3
27	1	55	1	1	0	1	0	0	0				2	2.151	3
28	1	75	4	1	0	0	0	0	0	4	2	1	1	0.443	0.2
29	1	71	1	0	1	0	0	0	0	1b	3	0	2	0.854	1.5
30	2	71	1	0	1	0	0	0	0	4	x	1	2	4.596	3
31	1	67	1	1	0	0	0	1	1					0.281	no tissue
32	1	76	1	1	0	0	0	1	1	x	2	0		0.4	3
33	1	72	1	1	0	0	0	1	1					0.367	3
34	1	75	1	1	0	0	0	1	0				1	0.45	3
35	1	66	1	1	0	0	0	1	0	4	3	0	1	4.75	3
36	1	75	1	0	1	0	0	1	1					0.005	1.5
37	1	75	1	0	1	0	0	1	1					0.397	3
38	1	66.5068	1	1	1	0	0	1	1	3	0	0		0.195	3
39	1	67	1	1	0	0	0	1	1	2	0	0		2.043	no tissue
40	1	72	5	1	0	1	0	1	1	4	2	0		0.472	1.5
41	1	62	1	1	1	0	0	1	1	2	2	0		2.579	3
42	1	64	1	0	1	0	0	1	1					1.247	3
43	1	65	8	1	0	0	0	1	1	3	1	x		0.277	2
44	1	72	1	1	0	0	0	1	1	2	0	0		3.207	3
45	1	32	1	1	0	0	0	1	1	3	0	0		0.274	no tissue
46	1	72	1	1	0	0	0	1	1	3	0	0		0.822	3
47	1	86	1	0	0	0	0	1	1	1b	0	0		0.628	3
48	1	67	1	1	0	0	0	1	1	1a	3	0		0.629	2
49	1	75	1	1	0	1	0	1	1	2	3	0		1.564	3
50	1	72	1	1	0	0	0	1	1	1a	0	0		1.057	3
51	1	87	5	0	0	0	0	0	1	2	0	0		0.81	0.5
52	1	73	4	1	0	0	0	1	1	2	3	0		0.075	0.5
53	1	80	1	1	0	0	0	1	1	4	2	0		8.49	1
54	1	74	1	1	0	0	0	1	1	1a	0	0		0.646	2
55	1	75	1	0	0	0	0	1	0	4	0	0	1	0.303	3
56	1	75	1	1	0	0	0	1	0	1a	0	0	1	1.088	3
57	1	68	1	1	0	0	0	1	1					1.159	no tissue
58	1	72	1	1	0	0	0	1	1					0.361	3
59	1	77	4	1	0	0	0	0	1					0.005	0.1
60	2	77	1	1	0	0	0	1	1					0.771	3

## Sheet: Coding
Variable name	Description	Code / Formate
ID	Running No
Sex	Sex	male=1 female=2
Blood_age	Age at blood sampling	[years]
Type	Cell type of mesothlioma	epithelioid=1; sarkomatoid=4; biphasic=5; poorly/undifferentiated=8; n.n.b.=9
Chemo	Chemo therapy	yes=1 no=0
Chemo<blood	Chemotherapy before blood sampling	yes=1 no=0
Radio	Radiation	yes=1 no=0
Radio<blood	Radiotherapy before blood sampling	yes=1 no=0
OP	Operation (e.g. decortication, VATS, pleurektomia, biopsy)	yes=1 no=0
OP<blood	Operation before blood sampling	yes=1 no=0
T	primary tumor	x, 1, 1a, 1b, 2, 3, 4 (s. UICC)
N	lymph nodes	x, 1, 2, 3 (s.UICC)
M	metastasis	x, 0, 1 (s.UICC)
JK-stage	tumor mass revalued	1 = small; 2 = large
H-score	Portion of stained cells x staining intensity of tissue	0 = no response; 0.1, 0.2, 0.5, 1, 1.5, 2 = low to moderate response; 3 = strong response
Cal [ng/ml]	Plasma calretinin concentration	[ng/ml]
